# Supplementary material for: Systematic Review and Critical Evaluation of Quality of Clinical Practice Guidelines on Nutrition in Pregnancy
Source: Healthcare (Basel). 2022 Dec 9;10(12):2490. doi: 10.3390/healthcare10122490 (PMC9778102; doi:10.3390/healthcare10122490)
Supplement: Supplementary file 1 [file healthcare-10-02490-s001.zip]

Archive with 2 entries (2 files):
- Supplementar Table S1.pdf
- Supplementar Table S2.pdf
